# Supplementary material for: Habitat ephemerality affects the evolution of contrasting growth strategies and cannibalism in anuran larvae
Source: PeerJ. 2021 Sep 13;9:e12172. doi: 10.7717/peerj.12172 (PMC8445080; doi:10.7717/peerj.12172)
Supplement: Supplemental Information 2 [file peerj-09-12172-s002.csv]

No	Individual	Location	Food	Density	Treatment	Batch	Survived	Cannibalised	NonCanniDeath	LarvalPeriod	WeightAtMetamorphosis
1_01	1	Jeju	Scarce	5	J_Low_5	1	Survived	N	N	45	0.2
1_02	2	Jeju	Scarce	5	J_Low_5	1	Survived	N	N	48	0.18			NA indicates that data are not available due to early mortality before metamorphosis
1_03	3	Jeju	Scarce	5	J_Low_5	1	Death	C	N	NA	NA
1_04	4	Jeju	Scarce	5	J_Low_5	1	Death	C	N	NA	NA
1_05	5	Jeju	Scarce	5	J_Low_5	1	Death	C	N	NA	NA
4_01	1	Mainland	Scarce	5	M_Low_5	2	Survived	N	N	43	0.13
4_02	2	Mainland	Scarce	5	M_Low_5	2	Survived	N	N	43	0.114
4_03	3	Mainland	Scarce	5	M_Low_5	2	Survived	N	N	59	0.25
4_04	4	Mainland	Scarce	5	M_Low_5	2	Death	C	N	NA	NA
4_05	5	Mainland	Scarce	5	M_Low_5	2	Death	N	Y	NA	NA
6_01	1	Mainland	Abundant	30	M_High_30	3	Death	C	N	NA	NA
6_02	2	Mainland	Abundant	30	M_High_30	3	Death	C	N	NA	NA
6_03	3	Mainland	Abundant	30	M_High_30	3	Survived	N	N	42	0.214
6_04	4	Mainland	Abundant	30	M_High_30	3	Survived	N	N	42	0.176
6_05	5	Mainland	Abundant	30	M_High_30	3	Survived	N	N	42	0.26
6_06	6	Mainland	Abundant	30	M_High_30	3	Survived	N	N	42	0.218
6_07	7	Mainland	Abundant	30	M_High_30	3	Survived	N	N	42	0.228
6_08	8	Mainland	Abundant	30	M_High_30	3	Survived	N	N	43	0.16
6_09	9	Mainland	Abundant	30	M_High_30	3	Survived	N	N	44	0.148
6_10	10	Mainland	Abundant	30	M_High_30	3	Survived	N	N	44	0.186
6_11	11	Mainland	Abundant	30	M_High_30	3	Survived	N	N	44	0.256
6_12	12	Mainland	Abundant	30	M_High_30	3	Survived	N	N	45	0.17
6_13	13	Mainland	Abundant	30	M_High_30	3	Survived	N	N	45	0.194
6_14	14	Mainland	Abundant	30	M_High_30	3	Survived	N	N	45	0.152
6_15	15	Mainland	Abundant	30	M_High_30	3	Survived	N	N	47	0.282
6_16	16	Mainland	Abundant	30	M_High_30	3	Survived	N	N	49	0.312
6_17	17	Mainland	Abundant	30	M_High_30	3	Survived	N	N	51	0.14
6_18	18	Mainland	Abundant	30	M_High_30	3	Survived	N	N	53	0.316
6_19	19	Mainland	Abundant	30	M_High_30	3	Survived	N	N	53	0.318
6_20	20	Mainland	Abundant	30	M_High_30	3	Survived	N	N	64	0.348
6_21	21	Mainland	Abundant	30	M_High_30	3	Death	C	N	NA	NA
6_22	22	Mainland	Abundant	30	M_High_30	3	Death	C	N	NA	NA
6_23	23	Mainland	Abundant	30	M_High_30	3	Death	C	N	NA	NA
6_24	24	Mainland	Abundant	30	M_High_30	3	Death	C	N	NA	NA
6_25	25	Mainland	Abundant	30	M_High_30	3	Death	C	N	NA	NA
6_26	26	Mainland	Abundant	30	M_High_30	3	Death	C	N	NA	NA
6_27	27	Mainland	Abundant	30	M_High_30	3	Death	N	Y	NA	NA
6_28	28	Mainland	Abundant	30	M_High_30	3	Death	N	Y	NA	NA
6_29	29	Mainland	Abundant	30	M_High_30	3	Death	N	Y	NA	NA
6_30	30	Mainland	Abundant	30	M_High_30	3	Death	N	Y	NA	NA
8_01	1	Mainland	Abundant	5	M_High_5	4	Survived	N	N	45	0.416
8_02	2	Mainland	Abundant	5	M_High_5	4	Survived	N	N	45	0.328
8_03	3	Mainland	Abundant	5	M_High_5	4	Survived	N	N	46	0.384
8_04	4	Mainland	Abundant	5	M_High_5	4	Survived	N	N	46	0.344
8_05	5	Mainland	Abundant	5	M_High_5	4	Death	N	Y	NA	NA
9_01	1	Jeju	Scarce	30	J_Low_30	5	Survived	N	N	55	0.122
9_02	2	Jeju	Scarce	30	J_Low_30	5	Survived	N	N	57	0.098
9_03	3	Jeju	Scarce	30	J_Low_30	5	Survived	N	N	64	0.084
9_04	4	Jeju	Scarce	30	J_Low_30	5	Survived	N	N	66	0.082
9_05	5	Jeju	Scarce	30	J_Low_30	5	Survived	N	N	77	0.132
9_06	6	Jeju	Scarce	30	J_Low_30	5	Survived	N	N	82	0.07
9_07	7	Jeju	Scarce	30	J_Low_30	5	Survived	N	N	85	0.154
9_08	8	Jeju	Scarce	30	J_Low_30	5	Survived	N	N	93	0.116
9_09	9	Jeju	Scarce	30	J_Low_30	5	Survived	N	N	99	0.136
9_10	10	Jeju	Scarce	30	J_Low_30	5	Survived	N	N	99	0.108
9_11	11	Jeju	Scarce	30	J_Low_30	5	Survived	N	N	101	0.174
9_12	12	Jeju	Scarce	30	J_Low_30	5	Survived	N	N	114	0.158
9_13	13	Jeju	Scarce	30	J_Low_30	5	Survived	N	N	115	0.11
9_14	14	Jeju	Scarce	30	J_Low_30	5	Survived	N	N	128	0.272
9_15	15	Jeju	Scarce	30	J_Low_30	5	Death	C	N	NA	NA
9_16	16	Jeju	Scarce	30	J_Low_30	5	Death	C	N	NA	NA
9_17	17	Jeju	Scarce	30	J_Low_30	5	Death	C	N	NA	NA
9_18	18	Jeju	Scarce	30	J_Low_30	5	Death	C	N	NA	NA
9_19	19	Jeju	Scarce	30	J_Low_30	5	Death	C	N	NA	NA
9_20	20	Jeju	Scarce	30	J_Low_30	5	Death	C	N	NA	NA
9_21	21	Jeju	Scarce	30	J_Low_30	5	Death	C	N	NA	NA
9_22	22	Jeju	Scarce	30	J_Low_30	5	Death	N	Y	NA	NA
9_23	23	Jeju	Scarce	30	J_Low_30	5	Death	N	Y	NA	NA
9_24	24	Jeju	Scarce	30	J_Low_30	5	Death	N	Y	NA	NA
9_25	25	Jeju	Scarce	30	J_Low_30	5	Death	N	Y	NA	NA
9_26	26	Jeju	Scarce	30	J_Low_30	5	Death	N	Y	NA	NA
9_27	27	Jeju	Scarce	30	J_Low_30	5	Death	N	Y	NA	NA
9_28	28	Jeju	Scarce	30	J_Low_30	5	Death	N	Y	NA	NA
9_29	29	Jeju	Scarce	30	J_Low_30	5	Death	N	Y	NA	NA
9_30	30	Jeju	Scarce	30	J_Low_30	5	Death	N	Y	NA	NA
13_01	1	Mainland	Scarce	30	M_Low_30	6	Survived	N	N	50	0.082
13_02	2	Mainland	Scarce	30	M_Low_30	6	Survived	N	N	70	0.08
13_03	3	Mainland	Scarce	30	M_Low_30	6	Survived	N	N	74	0.126
13_04	4	Mainland	Scarce	30	M_Low_30	6	Survived	N	N	76	0.118
13_05	5	Mainland	Scarce	30	M_Low_30	6	Survived	N	N	84	0.136
13_06	6	Mainland	Scarce	30	M_Low_30	6	Survived	N	N	111	0.172
13_07	7	Mainland	Scarce	30	M_Low_30	6	Death	N	Y	NA	NA
13_08	8	Mainland	Scarce	30	M_Low_30	6	Death	N	Y	NA	NA
13_09	9	Mainland	Scarce	30	M_Low_30	6	Death	N	Y	NA	NA
13_10	10	Mainland	Scarce	30	M_Low_30	6	Death	N	Y	NA	NA
13_11	11	Mainland	Scarce	30	M_Low_30	6	Death	N	Y	NA	NA
13_12	12	Mainland	Scarce	30	M_Low_30	6	Death	N	Y	NA	NA
13_13	13	Mainland	Scarce	30	M_Low_30	6	Death	N	Y	NA	NA
13_14	14	Mainland	Scarce	30	M_Low_30	6	Death	N	Y	NA	NA
13_15	15	Mainland	Scarce	30	M_Low_30	6	Death	C	N	NA	NA
13_16	16	Mainland	Scarce	30	M_Low_30	6	Death	C	N	NA	NA
13_17	17	Mainland	Scarce	30	M_Low_30	6	Death	C	N	NA	NA
13_18	18	Mainland	Scarce	30	M_Low_30	6	Death	C	N	NA	NA
13_19	19	Mainland	Scarce	30	M_Low_30	6	Death	C	N	NA	NA
13_20	20	Mainland	Scarce	30	M_Low_30	6	Death	C	N	NA	NA
13_21	21	Mainland	Scarce	30	M_Low_30	6	Death	C	N	NA	NA
13_22	22	Mainland	Scarce	30	M_Low_30	6	Death	C	N	NA	NA
13_23	23	Mainland	Scarce	30	M_Low_30	6	Death	C	N	NA	NA
13_24	24	Mainland	Scarce	30	M_Low_30	6	Death	C	N	NA	NA
13_25	25	Mainland	Scarce	30	M_Low_30	6	Death	C	N	NA	NA
13_26	26	Mainland	Scarce	30	M_Low_30	6	Death	C	N	NA	NA
13_27	27	Mainland	Scarce	30	M_Low_30	6	Death	C	N	NA	NA
13_28	28	Mainland	Scarce	30	M_Low_30	6	Death	C	N	NA	NA
13_29	29	Mainland	Scarce	30	M_Low_30	6	Death	C	N	NA	NA
13_30	30	Mainland	Scarce	30	M_Low_30	6	Death	C	N	NA	NA
14_01	1	Jeju	Abundant	30	J_High_30	7	Survived	N	N	40	0.188
14_02	2	Jeju	Abundant	30	J_High_30	7	Survived	N	N	41	0.2
14_03	3	Jeju	Abundant	30	J_High_30	7	Survived	N	N	41	0.188
14_04	4	Jeju	Abundant	30	J_High_30	7	Survived	N	N	41	0.136
14_05	5	Jeju	Abundant	30	J_High_30	7	Survived	N	N	41	0.206
14_06	6	Jeju	Abundant	30	J_High_30	7	Survived	N	N	42	0.176
14_07	7	Jeju	Abundant	30	J_High_30	7	Survived	N	N	42	0.19
14_08	8	Jeju	Abundant	30	J_High_30	7	Survived	N	N	42	0.222
14_09	9	Jeju	Abundant	30	J_High_30	7	Survived	N	N	43	0.188
14_10	10	Jeju	Abundant	30	J_High_30	7	Survived	N	N	43	0.206
14_11	11	Jeju	Abundant	30	J_High_30	7	Survived	N	N	43	0.168
14_12	12	Jeju	Abundant	30	J_High_30	7	Survived	N	N	44	0.198
14_13	13	Jeju	Abundant	30	J_High_30	7	Survived	N	N	44	0.11
14_14	14	Jeju	Abundant	30	J_High_30	7	Survived	N	N	45	0.212
14_15	15	Jeju	Abundant	30	J_High_30	7	Survived	N	N	46	0.232
14_16	16	Jeju	Abundant	30	J_High_30	7	Survived	N	N	46	0.116
14_17	17	Jeju	Abundant	30	J_High_30	7	Survived	N	N	46	0.144
14_18	18	Jeju	Abundant	30	J_High_30	7	Survived	N	N	46	0.148
14_19	19	Jeju	Abundant	30	J_High_30	7	Survived	N	N	46	0.196
14_20	20	Jeju	Abundant	30	J_High_30	7	Survived	N	N	48	0.192
14_21	21	Jeju	Abundant	30	J_High_30	7	Survived	N	N	48	0.11
14_22	22	Jeju	Abundant	30	J_High_30	7	Survived	N	N	58	0.294
14_23	23	Jeju	Abundant	30	J_High_30	7	Death	N	Y	NA	NA
14_24	24	Jeju	Abundant	30	J_High_30	7	Death	N	Y	NA	NA
14_25	25	Jeju	Abundant	30	J_High_30	7	Death	N	Y	NA	NA
14_26	26	Jeju	Abundant	30	J_High_30	7	Death	N	Y	NA	NA
14_27	27	Jeju	Abundant	30	J_High_30	7	Death	C	N	NA	NA
14_28	28	Jeju	Abundant	30	J_High_30	7	Death	C	N	NA	NA
14_29	29	Jeju	Abundant	30	J_High_30	7	Death	C	N	NA	NA
14_30	30	Jeju	Abundant	30	J_High_30	7	Death	C	N	NA	NA
15_01	1	Jeju	Abundant	5	J_High_5	8	Survived	N	N	37	0.378
15_02	2	Jeju	Abundant	5	J_High_5	8	Survived	N	N	38	0.36
15_03	3	Jeju	Abundant	5	J_High_5	8	Survived	N	N	40	0.378
15_04	4	Jeju	Abundant	5	J_High_5	8	Survived	N	N	40	0.354
15_05	5	Jeju	Abundant	5	J_High_5	8	Death	N	Y	NA	NA
17_01	1	Mainland	Abundant	30	M_High_30	9	Survived	N	N	43	0.232
17_02	2	Mainland	Abundant	30	M_High_30	9	Survived	N	N	44	0.26
17_03	3	Mainland	Abundant	30	M_High_30	9	Survived	N	N	44	0.254
17_04	4	Mainland	Abundant	30	M_High_30	9	Survived	N	N	45	0.264
17_05	5	Mainland	Abundant	30	M_High_30	9	Survived	N	N	45	0.188
17_06	6	Mainland	Abundant	30	M_High_30	9	Survived	N	N	46	0.312
17_07	7	Mainland	Abundant	30	M_High_30	9	Survived	N	N	46	0.23
17_08	8	Mainland	Abundant	30	M_High_30	9	Survived	N	N	46	0.314
17_09	9	Mainland	Abundant	30	M_High_30	9	Survived	N	N	61	0.544
17_10	10	Mainland	Abundant	30	M_High_30	9	Survived	N	N	65	0.354
17_11	11	Mainland	Abundant	30	M_High_30	9	Survived	N	N	65	0.264
17_12	12	Mainland	Abundant	30	M_High_30	9	Death	C	N	NA	NA
17_13	13	Mainland	Abundant	30	M_High_30	9	Death	C	N	NA	NA
17_14	14	Mainland	Abundant	30	M_High_30	9	Death	C	N	NA	NA
17_15	15	Mainland	Abundant	30	M_High_30	9	Death	C	N	NA	NA
17_16	16	Mainland	Abundant	30	M_High_30	9	Death	C	N	NA	NA
17_17	17	Mainland	Abundant	30	M_High_30	9	Death	C	N	NA	NA
17_18	18	Mainland	Abundant	30	M_High_30	9	Death	C	N	NA	NA
17_19	19	Mainland	Abundant	30	M_High_30	9	Death	C	N	NA	NA
17_20	20	Mainland	Abundant	30	M_High_30	9	Death	C	N	NA	NA
17_21	21	Mainland	Abundant	30	M_High_30	9	Death	C	N	NA	NA
17_22	22	Mainland	Abundant	30	M_High_30	9	Death	C	N	NA	NA
17_23	23	Mainland	Abundant	30	M_High_30	9	Death	C	N	NA	NA
17_24	24	Mainland	Abundant	30	M_High_30	9	Death	C	N	NA	NA
17_25	25	Mainland	Abundant	30	M_High_30	9	Death	C	N	NA	NA
17_26	26	Mainland	Abundant	30	M_High_30	9	Death	C	N	NA	NA
17_27	27	Mainland	Abundant	30	M_High_30	9	Death	C	N	NA	NA
17_28	28	Mainland	Abundant	30	M_High_30	9	Death	C	N	NA	NA
17_29	29	Mainland	Abundant	30	M_High_30	9	Death	C	N	NA	NA
17_30	30	Mainland	Abundant	30	M_High_30	9	Death	N	Y	NA	NA
19_01	1	Jeju	Abundant	30	J_High_30	10	Survived	N	N	40	0.136
19_02	2	Jeju	Abundant	30	J_High_30	10	Survived	N	N	40	0.152
19_03	3	Jeju	Abundant	30	J_High_30	10	Survived	N	N	40	0.182
19_04	4	Jeju	Abundant	30	J_High_30	10	Survived	N	N	40	0.144
19_05	5	Jeju	Abundant	30	J_High_30	10	Survived	N	N	40	0.17
19_06	6	Jeju	Abundant	30	J_High_30	10	Survived	N	N	41	0.184
19_07	7	Jeju	Abundant	30	J_High_30	10	Survived	N	N	41	0.204
19_08	8	Jeju	Abundant	30	J_High_30	10	Survived	N	N	41	0.234
19_09	9	Jeju	Abundant	30	J_High_30	10	Survived	N	N	41	0.226
19_10	10	Jeju	Abundant	30	J_High_30	10	Survived	N	N	42	0.182
19_11	11	Jeju	Abundant	30	J_High_30	10	Survived	N	N	42	0.138
19_12	12	Jeju	Abundant	30	J_High_30	10	Survived	N	N	42	0.184
19_13	13	Jeju	Abundant	30	J_High_30	10	Survived	N	N	42	0.168
19_14	14	Jeju	Abundant	30	J_High_30	10	Survived	N	N	43	0.156
19_15	15	Jeju	Abundant	30	J_High_30	10	Survived	N	N	43	0.158
19_16	16	Jeju	Abundant	30	J_High_30	10	Survived	N	N	43	0.232
19_17	17	Jeju	Abundant	30	J_High_30	10	Survived	N	N	44	0.16
19_18	18	Jeju	Abundant	30	J_High_30	10	Survived	N	N	46	0.138
19_19	19	Jeju	Abundant	30	J_High_30	10	Survived	N	N	46	0.212
19_20	20	Jeju	Abundant	30	J_High_30	10	Survived	N	N	47	0.204
19_21	21	Jeju	Abundant	30	J_High_30	10	Survived	N	N	51	0.172
19_22	22	Jeju	Abundant	30	J_High_30	10	Survived	N	N	62	0.4
19_23	23	Jeju	Abundant	30	J_High_30	10	Survived	N	N	63	0.298
19_24	24	Jeju	Abundant	30	J_High_30	10	Survived	N	N	64	0.302
19_25	25	Jeju	Abundant	30	J_High_30	10	Death	C	N	NA	NA
19_26	26	Jeju	Abundant	30	J_High_30	10	Death	C	N	NA	NA
19_27	27	Jeju	Abundant	30	J_High_30	10	Death	C	N	NA	NA
19_28	28	Jeju	Abundant	30	J_High_30	10	Death	C	N	NA	NA
19_29	29	Jeju	Abundant	30	J_High_30	10	Death	N	Y	NA	NA
19_30	30	Jeju	Abundant	30	J_High_30	10	Death	N	Y	NA	NA
20_01	1	Mainland	Scarce	30	M_Low_30	11	Survived	N	N	43	0.096
20_02	2	Mainland	Scarce	30	M_Low_30	11	Survived	N	N	46	0.098
20_03	3	Mainland	Scarce	30	M_Low_30	11	Survived	N	N	47	0.07
20_04	4	Mainland	Scarce	30	M_Low_30	11	Survived	N	N	54	0.132
20_05	5	Mainland	Scarce	30	M_Low_30	11	Survived	N	N	60	0.114
20_06	6	Mainland	Scarce	30	M_Low_30	11	Survived	N	N	63	0.078
20_07	7	Mainland	Scarce	30	M_Low_30	11	Survived	N	N	70	0.098
20_08	8	Mainland	Scarce	30	M_Low_30	11	Survived	N	N	73	0.09
20_09	9	Mainland	Scarce	30	M_Low_30	11	Survived	N	N	77	0.148
20_10	10	Mainland	Scarce	30	M_Low_30	11	Survived	N	N	84	0.062
20_11	11	Mainland	Scarce	30	M_Low_30	11	Survived	N	N	125	0.182
20_12	12	Mainland	Scarce	30	M_Low_30	11	Survived	N	N	133	0.194
20_13	13	Mainland	Scarce	30	M_Low_30	11	Death	C	N	NA	NA
20_14	14	Mainland	Scarce	30	M_Low_30	11	Death	C	N	NA	NA
20_15	15	Mainland	Scarce	30	M_Low_30	11	Death	C	N	NA	NA
20_16	16	Mainland	Scarce	30	M_Low_30	11	Death	C	N	NA	NA
20_17	17	Mainland	Scarce	30	M_Low_30	11	Death	C	N	NA	NA
20_18	18	Mainland	Scarce	30	M_Low_30	11	Death	C	N	NA	NA
20_19	19	Mainland	Scarce	30	M_Low_30	11	Death	C	N	NA	NA
20_20	20	Mainland	Scarce	30	M_Low_30	11	Death	C	N	NA	NA
20_21	21	Mainland	Scarce	30	M_Low_30	11	Death	C	N	NA	NA
20_22	22	Mainland	Scarce	30	M_Low_30	11	Death	C	N	NA	NA
20_23	23	Mainland	Scarce	30	M_Low_30	11	Death	C	N	NA	NA
20_24	24	Mainland	Scarce	30	M_Low_30	11	Death	C	N	NA	NA
20_25	25	Mainland	Scarce	30	M_Low_30	11	Death	C	N	NA	NA
20_26	26	Mainland	Scarce	30	M_Low_30	11	Death	C	N	NA	NA
20_27	27	Mainland	Scarce	30	M_Low_30	11	Death	N	Y	NA	NA
20_28	28	Mainland	Scarce	30	M_Low_30	11	Death	N	Y	NA	NA
20_29	29	Mainland	Scarce	30	M_Low_30	11	Death	N	Y	NA	NA
20_30	30	Mainland	Scarce	30	M_Low_30	11	Death	N	Y	NA	NA
22_01	1	Mainland	Abundant	5	M_High_5	12	Survived	N	N	36	0.492
22_02	2	Mainland	Abundant	5	M_High_5	12	Survived	N	N	36	0.366
22_03	3	Mainland	Abundant	5	M_High_5	12	Survived	N	N	39	0.456
22_04	4	Mainland	Abundant	5	M_High_5	12	Survived	N	N	39	0.374
22_05	5	Mainland	Abundant	5	M_High_5	12	Death	C	N	NA	NA
23_01	1	Jeju	Abundant	5	J_High_5	13	Survived	N	N	37	0.362
23_02	2	Jeju	Abundant	5	J_High_5	13	Survived	N	N	37	0.338
23_03	3	Jeju	Abundant	5	J_High_5	13	Survived	N	N	37	0.388
23_04	4	Jeju	Abundant	5	J_High_5	13	Survived	N	N	42	0.408
23_05	5	Jeju	Abundant	5	J_High_5	13	Death	C	N	NA	NA
25_01	1	Mainland	Scarce	5	M_Low_5	14	Survived	N	N	43	0.2
25_02	2	Mainland	Scarce	5	M_Low_5	14	Survived	N	N	44	0.212
25_03	3	Mainland	Scarce	5	M_Low_5	14	Survived	N	N	54	0.2
25_04	4	Mainland	Scarce	5	M_Low_5	14	Death	C	N	NA	NA
25_05	5	Mainland	Scarce	5	M_Low_5	14	Death	C	N	NA	NA
26_01	1	Jeju	Scarce	30	J_Low_30	15	Survived	N	N	48	0.1
26_02	2	Jeju	Scarce	30	J_Low_30	15	Survived	N	N	55	0.078
26_03	3	Jeju	Scarce	30	J_Low_30	15	Survived	N	N	63	0.06
26_04	4	Jeju	Scarce	30	J_Low_30	15	Survived	N	N	69	0.082
26_05	5	Jeju	Scarce	30	J_Low_30	15	Survived	N	N	74	0.078
26_06	6	Jeju	Scarce	30	J_Low_30	15	Survived	N	N	84	0.084
26_07	7	Jeju	Scarce	30	J_Low_30	15	Survived	N	N	84	0.058
26_08	8	Jeju	Scarce	30	J_Low_30	15	Survived	N	N	88	0.07
26_09	9	Jeju	Scarce	30	J_Low_30	15	Survived	N	N	90	0.092
26_10	10	Jeju	Scarce	30	J_Low_30	15	Survived	N	N	95	0.108
26_11	11	Jeju	Scarce	30	J_Low_30	15	Survived	N	N	101	0.112
26_12	12	Jeju	Scarce	30	J_Low_30	15	Survived	N	N	101	0.106
26_13	13	Jeju	Scarce	30	J_Low_30	15	Survived	N	N	107	0.084
26_14	14	Jeju	Scarce	30	J_Low_30	15	Survived	N	N	107	0.114
26_15	15	Jeju	Scarce	30	J_Low_30	15	Survived	N	N	123	0.252
26_16	16	Jeju	Scarce	30	J_Low_30	15	Death	C	N	NA	NA
26_17	17	Jeju	Scarce	30	J_Low_30	15	Death	C	N	NA	NA
26_18	18	Jeju	Scarce	30	J_Low_30	15	Death	C	N	NA	NA
26_19	19	Jeju	Scarce	30	J_Low_30	15	Death	C	N	NA	NA
26_20	20	Jeju	Scarce	30	J_Low_30	15	Death	C	N	NA	NA
26_21	21	Jeju	Scarce	30	J_Low_30	15	Death	C	N	NA	NA
26_22	22	Jeju	Scarce	30	J_Low_30	15	Death	C	N	NA	NA
26_23	23	Jeju	Scarce	30	J_Low_30	15	Death	C	N	NA	NA
26_24	24	Jeju	Scarce	30	J_Low_30	15	Death	C	N	NA	NA
26_25	25	Jeju	Scarce	30	J_Low_30	15	Death	C	N	NA	NA
26_26	26	Jeju	Scarce	30	J_Low_30	15	Death	N	Y	NA	NA
26_27	27	Jeju	Scarce	30	J_Low_30	15	Death	N	Y	NA	NA
26_28	28	Jeju	Scarce	30	J_Low_30	15	Death	N	Y	NA	NA
26_29	29	Jeju	Scarce	30	J_Low_30	15	Death	N	Y	NA	NA
26_30	30	Jeju	Scarce	30	J_Low_30	15	Death	N	Y	NA	NA
32_01	1	Jeju	Scarce	5	J_Low_5	16	Survived	N	N	37	0.138
32_02	2	Jeju	Scarce	5	J_Low_5	16	Survived	N	N	37	0.2
32_03	3	Jeju	Scarce	5	J_Low_5	16	Survived	N	N	40	0.172
32_04	4	Jeju	Scarce	5	J_Low_5	16	Survived	N	N	41	0.202
32_05	5	Jeju	Scarce	5	J_Low_5	16	Survived	N	N	54	0.204
